# Supplementary material for: Diversity and Abundance of Bacterial and Fungal Communities Inhabiting Camellia sinensis Leaf, Rhizospheric Soil, and Gut of Agriophara rhombata
Source: Microorganisms. 2023 Aug 30;11(9):2188. doi: 10.3390/microorganisms11092188 (PMC10536862; doi:10.3390/microorganisms11092188)
Supplement: Supplementary file 1 [file microorganisms-11-02188-s001.zip]

Archive with 1 entries (1 files):
- microorganisms-2494183-supplementary.pdf
